# Supplementary material for: Applicability of Titanium-Based Catalysts in the Photocatalytic Degradation of 2,3,7,8-Tetrachlorodibenzofuran
Source: Molecules. 2023 Nov 8;28(22):7488. doi: 10.3390/molecules28227488 (PMC10673168; doi:10.3390/molecules28227488)
Supplement: Supplementary file 1 [file molecules-28-07488-s001.zip]

Archive with 1 entries (1 files):
- molecules-2662147-supplementary.pdf
